# Supplementary material for: Beyond Performance: Cognitive Overload and Related Cognitive, Psychophysiological, and Performance States in Competitive Esports—A Scoping Review
Source: Med Sci (Basel). 2026 Jul 15;14(3):395. doi: 10.3390/medsci14030395 (PMC13413716; doi:10.3390/medsci14030395)
Supplement: Supplementary file 1 [file medsci-14-00395-s001.zip]

Archive with 6 entries (6 files):
- Supplementary File S1 Search strings.txt
- Supplementary File S2.pdf
- Supplementary_Table S1_Characteristics_of_included_studies.xlsx
- Supplementary_Table S2_Evidence_map_domains_markers_outcomes.xlsx
- Supplementary_Table S3_Characteristics_of_excluded_studies.xlsx
- Supplementary_Table S4_ EBSCO_bases.xlsx
