# Supplementary material for: Beyond Performance: Cognitive Overload and Related Cognitive, Psychophysiological, and Performance States in Competitive Esports—A Scoping Review
Source: Med Sci (Basel). 2026 Jul 15;14(3):395. doi: 10.3390/medsci14030395 (PMC13413716; doi:10.3390/medsci14030395)
Supplement: Supplementary file 1 [file medsci-14-00395-s001.zip › Supplementary File S1 Search strings.txt]

Scopus:

TITLE-ABS-KEY(
(esport OR esports OR "e-sport" OR "e-sports"
OR "competitive gaming"
OR "professional gaming"
OR "League of Legends"
OR "Dota 2"
OR "Counter-Strike"
OR "CS GO"
OR CS2
OR Valorant
OR StarCraft
OR Overwatch
OR "Rocket League"
OR Fortnite
OR "Apex Legends"
OR PUBG
OR "Call of Duty") 

AND

("cognitive overload"
OR "cognitive load"
OR "mental workload"
OR "mental fatigue"
OR "cognitive fatigue"
OR fatigue
OR stress
OR workload
OR cognition
OR "executive function"
OR attention
OR "decision making"
OR "reaction time"
OR performance
OR visuomotor
OR "cognitive demand"
OR coping
OR "coping strategies"
OR "stress management"
OR "emotion regulation"
OR "self-regulation"
OR recovery
OR resilience
OR mindfulness
OR relaxation
OR reappraisal
OR "social support")

AND

(HR
OR HRV
OR "heart rate"
OR "heart rate variability"
OR GSR
OR EDA
OR EEG
OR cortisol
OR physiological
OR psychophysiological
OR biomarker
OR sleep
OR pupil
OR "eye tracking"
OR "quiet eye"
OR "skin conductance"
OR "electrodermal activity")
)

PUBMED
(esport[Title/Abstract]
OR esports[Title/Abstract]
OR "e-sport"[Title/Abstract]
OR "e-sports"[Title/Abstract]
OR "competitive gaming"[Title/Abstract]
OR "professional gaming"[Title/Abstract]
OR "League of Legends"[Title/Abstract]
OR "Dota 2"[Title/Abstract]
OR "Counter-Strike"[Title/Abstract]
OR "CS GO"[Title/Abstract]
OR CS2[Title/Abstract]
OR Valorant[Title/Abstract]
OR StarCraft[Title/Abstract]
OR Overwatch[Title/Abstract]
OR "Rocket League"[Title/Abstract]
OR Fortnite[Title/Abstract]
OR "Apex Legends"[Title/Abstract]
OR PUBG[Title/Abstract]
OR "Call of Duty"[Title/Abstract])

AND

("cognitive overload"[Title/Abstract]
OR "cognitive load"[Title/Abstract]
OR "mental workload"[Title/Abstract]
OR "mental fatigue"[Title/Abstract]
OR "cognitive fatigue"[Title/Abstract]
OR fatigue[Title/Abstract]
OR stress[Title/Abstract]
OR workload[Title/Abstract]
OR cognition[Title/Abstract]
OR "executive function"[Title/Abstract]
OR attention[Title/Abstract]
OR "decision making"[Title/Abstract]
OR "reaction time"[Title/Abstract]
OR performance[Title/Abstract]
OR visuomotor[Title/Abstract]
OR "cognitive demand"[Title/Abstract]
OR coping[Title/Abstract]
OR "coping strategies"[Title/Abstract]
OR "stress management"[Title/Abstract]
OR "emotion regulation"[Title/Abstract]
OR "self-regulation"[Title/Abstract]
OR recovery[Title/Abstract]
OR resilience[Title/Abstract]
OR mindfulness[Title/Abstract]
OR relaxation[Title/Abstract]
OR reappraisal[Title/Abstract]
OR "social support"[Title/Abstract])

AND

(HR[Title/Abstract]
OR HRV[Title/Abstract]
OR "heart rate"[Title/Abstract]
OR "heart rate variability"[Title/Abstract]
OR GSR[Title/Abstract]
OR EDA[Title/Abstract]
OR EEG[Title/Abstract]
OR cortisol[Title/Abstract]
OR physiological[Title/Abstract]
OR psychophysiological[Title/Abstract]
OR biomarker[Title/Abstract]
OR sleep[Title/Abstract]
OR pupil[Title/Abstract]
OR "eye tracking"[Title/Abstract]
OR "quiet eye"[Title/Abstract]
OR "skin conductance"[Title/Abstract]
OR "electrodermal activity"[Title/Abstract])

WEB OF SCIENCE
TS=(
(esport OR esports OR "e-sport" OR "e-sports"
OR "competitive gaming"
OR "professional gaming"
OR "League of Legends"
OR "Dota 2"
OR "Counter-Strike"
OR "CS GO"
OR CS2
OR Valorant
OR StarCraft
OR Overwatch
OR "Rocket League"
OR Fortnite
OR "Apex Legends"
OR PUBG
OR "Call of Duty")

AND

("cognitive overload"
OR "cognitive load"
OR "mental workload"
OR "mental fatigue"
OR "cognitive fatigue"
OR fatigue
OR stress
OR workload
OR cognition
OR "executive function"
OR attention
OR "decision making"
OR "reaction time"
OR performance
OR visuomotor
OR "cognitive demand"
OR coping
OR "coping strategies"
OR "stress management"
OR "emotion regulation"
OR "self-regulation"
OR recovery
OR resilience
OR mindfulness
OR relaxation
OR reappraisal
OR "social support")

AND

(HR
OR HRV
OR "heart rate"
OR "heart rate variability"
OR GSR
OR EDA
OR EEG
OR cortisol
OR physiological
OR psychophysiological
OR biomarker
OR sleep
OR pupil
OR "eye tracking"
OR "quiet eye"
OR "skin conductance"
OR "electrodermal activity")
)


EBSCO

(esport OR esports OR "e-sport" OR "e-sports"
OR "competitive gaming"
OR "professional gaming"
OR "League of Legends"
OR "Dota 2"
OR "Counter-Strike"
OR "CS GO"
OR CS2
OR Valorant
OR StarCraft
OR Overwatch
OR "Rocket League"
OR Fortnite
OR "Apex Legends"
OR PUBG
OR "Call of Duty")

AND

("cognitive overload"
OR "cognitive load"
OR "mental workload"
OR stress
OR fatigue
OR cognition
OR attention
OR performance
OR coping
OR "coping strategies"
OR "emotion regulation"
OR recovery
OR mindfulness
OR resilience
OR "social support")

AND

(HRV
OR GSR
OR EEG
OR cortisol
OR physiological
OR sleep
OR pupil
OR "eye tracking")
