# Supplementary material for: Beyond Performance: Cognitive Overload and Related Cognitive, Psychophysiological, and Performance States in Competitive Esports—A Scoping Review
Source: Med Sci (Basel). 2026 Jul 15;14(3):395. doi: 10.3390/medsci14030395 (PMC13413716; doi:10.3390/medsci14030395)
Supplement: Supplementary file 1 [file medsci-14-00395-s001.zip › Supplementary_Table S1_Characteristics_of_included_studies.xlsx]

## Sheet: Table 1
Supplementary Table S1. Characteristics of included studies
Beyond Performance: Cognitive Overload and Psychophysiological Regulation in Competitive Esports - A Scoping Review
No.	Author	Title	Year	Journal	DOI	Country/region	Study design	Sample characteristics	Player level/Basis for competitive status	Game title(s)	Game genre	Main markers/outcomes	Eligibility-confirming objective/semi-objective indicator
1	Jeong et al. (2026)	Biofeedback training can enhance esports players’ shooting performance in an aiming task: focusing on cortical activity and gaze movement	2026	Computers in Human Behavior	10.1016/j.chb.2025.108836	Japan	Two randomized sham-controlled biofeedback experiments targeting esports aiming performance	Experiment 1: 21 male esports players (training n=10, sham n=11). Experiment 2: 21 healthy male esports players (training n=11, sham n=10). Total n=42 across experiments. Sex/gender: Male only in both experiments. Age: Experiment 1: training 23.8 ± 2.4 years, sham 23.5 ± 4.0 years. Experiment 2: training 21.8 ± 2.0 years, sham 23.6 ± 3.9 years.	Esports players, at least intermediate skill	AimLab aiming tasks; esports titles varied by participant	FPS-like aiming task / general esports aiming performance	Domain: Biofeedback training / performance enhancement. Markers: 3-channel EEG (C3/Cz/C4) theta/alpha activity; eye-tracking/gaze distribution and gaze deviation feedback. Cognitive measures: AimLab shot time/reaction time and accuracy across evaluation tasks. Performance outcomes: Aiming task shot time and accuracy.	3-channel EEG theta/alpha activity; eye-tracking/gaze metrics; AimLab shot time/reaction time and accuracy.
2	Sharpe et al. (2024)	Reappraisal and mindset interventions on pressurised esport performance	2024	Applied Psychology: An International Review	10.1111/apps.12544	United Kingdom	Two experimental intervention studies. Experiment 1 used a counterbalanced within-subject comparison of arousal reappraisal versus control. Experiment 2 was a preliminary pre-post assessment of a Mindset-Reappraisal intervention	Experiment 1: n = 44 Counter-Strike competitors. Experiment 2: n = 10 esports players. Sex/gender: Experiment 1: 39 male, 5 undisclosed. Experiment 2: 7 male, 2 female, 1 undisclosed. Age: Experiment 1: 21.34 ± 3.85 years. Experiment 2: 20.40 ± 1.65 years.	Counter-Strike competitors / esports players, mostly university- to competitive-level	Counter-Strike-based pressured action/aiming task	First-person shooter / tactical shooter task	Domain: Psychological intervention / stress appraisal. Markers: Eye-tracking/quiet-eye metrics and pupillometry in Experiment 1; action time and shooting accuracy as task-performance metrics. Cognitive measures: No standardized cognitive test. Cognitive effort was assessed through task-related indicators/pupillometry and self-report. Performance outcomes: Task completion time and shooting accurac…	Eye-tracking/quiet-eye metrics; pupil diameter/pupillometry; task completion/action time and shooting accuracy.
3	Sadowska et al. (2023)	Examining Physiological Changes during Counter-Strike: Global Offensive (CS:GO) Performance in Recreational Male Esports Players	2023	Applied Sciences	10.3390/app132011526	Poland	Experimental tournament study with repeated physiological measurements before/during/after CS:GO matches and outcome comparison between winners and losers	20 male players in Methods/final sample; abstract reports 22 male participants, indicating a reporting discrepancy. Sex/gender: Male only. Age: 22.0 ± 2.0 years.	Recreational male esports players / physical education students majoring in esports with substantial CS:GO training	Counter-Strike: Global Offensive	FPS / tactical first-person shooter	Domain: Physiological stress / arousal. Markers: HR, resting/mean/max HR, HRV DFA-alpha1 via Polar H10; systolic/diastolic BP; blood cortisol, testosterone and lactate. Cognitive measures: None as separate cognitive tests. Performance outcomes: Match outcome: winner vs loser.	Heart rate and HRV DFA-alpha1; blood pressure; salivary/blood cortisol, testosterone and lactate; match outcome.
4	Manikandan et al. (2025)	Predicting the onset of acute performance decline in esports	2025	Computers in Human Behavior	10.1016/j.chb.2025.108648	United States	Multimodal observational machine-learning study predicting tilt/performance decline during prolonged gameplay	n = 45 players; 15 per game title; participants had >250 h total gameplay. Sex/gender: Not clearly reported. Age: 18–24 years.	High-level collegiate esports club players	League of Legends; Call of Duty; Valorant	MOBA; first-person shooter; tactical shooter	Domain: Acute performance decline / tilt prediction. Markers: Empatica E4 physiological measures including heart-rate/BVP-derived measures, HRV-related signals, electrodermal activity, and accelerometry; Tobii eye-tracking measures including gaze velocity, saccadic peak velocity, and pupil metrics; webcam/Affectiva-derived affective features. Cognitive measures: No separate standardized cognitive…	Empatica E4 physiological signals including heart-rate/BVP-derived features, HRV-related signals, EDA and accelerometry; Tobii eye-tracking/pupil metrics; game score/progress and performance-decline labels.
5	Thomas et al. (2019)	The Effects of Energy Drink Consumption on Cognitive and Physical Performance in Elite League of Legends Players	2019	Sports	10.3390/sports7090196	United States	Randomized, double-blind, counterbalanced, placebo-controlled crossover trial with repeated measurements during simulated competitive League of Legends play	n = 9 elite League of Legends players. Sex/gender: Male only. Age: 21 ± 2 years.	Elite/professional League of Legends players	League of Legends	MOBA	Domain: Nutritional/ergogenic intervention and cognitive-performance/fatigue monitoring. Markers: Hand grip strength and finger tap speed as semi-objective physical-fatigue indicators. Cognitive measures: Eriksen Flanker Test; Go/No-Go test; n-back working-memory test. Performance outcomes: No direct in-game performance metric was analyzed; three competitive LoL games served as the gaming exposur…	Finger-tap speed and hand-grip strength; Eriksen Flanker, Go/No-Go and n-back cognitive-performance test outputs.
6	Kraemer et al. (2022)	Arousal/Stress Effects of "Overwatch" eSports Game Competition in Collegiate Gamers	2022	Journal of Strength and Conditioning Research	10.1519/JSC.0000000000004319	United States	Laboratory-controlled tournament-style experimental study with pre/post endocrine sampling and continuous HR monitoring	32 male college-aged gamers: low skill n=22, high skill n=10. Sex/gender: Male: 32; female: 0. Age: 21.3 ± 2.7 years.	Collegiate/recreational competitive gamers stratified by Overwatch skill rank	Overwatch	Hero shooter / FPS-team-based esport	Domain: Stress / arousal physiology. Markers: Continuous HR via Polar H10; salivary cortisol and testosterone before and after match. Cognitive measures: No standardized cognitive test. Performance outcomes: Skill grouping; tournament-game context, but no detailed in-game performance outcome in extracted abstract.	Continuous heart rate via Polar H10; salivary cortisol and testosterone; tournament/skill-grouping context.
7	Smithies et al. (2024)	The Effect of Total Sleep Deprivation on the Cognitive and In-Game Performance of Rocket League Esport Players	2024	Nature and Science of Sleep	10.2147/NSS.S470105	Ireland	Controlled experimental matched-pairs study comparing rested performance with performance after approximately 29 hours of total sleep deprivation	n = 40 Rocket League players arranged in 20 skill-matched pairs. Sex/gender: 39 male, 1 female. Age: 19.88 ± 2.07 years.	Rocket League esport players / skill-matched competitive players	Rocket League	Sports/vehicular soccer esport	Domain: Sleep deprivation / cognitive and in-game performance. Markers: Sleep deprivation exposure; PVT lapse incidence and response speed; game-derived performance indicators. Cognitive measures: Psychomotor Vigilance Task; two-choice categorization/task-switching-related response-speed measures. Performance outcomes: Rocket League goal difference and exploratory in-game performance indicators.	Psychomotor Vigilance Task response speed/lapses; two-choice categorization response-speed measures; Rocket League goal difference and in-game performance indicators.
8	Bickmann et al. (2020)	Gaze Behavior of Professional and Non-Professional eSports Players in FIFA 19	2020	International Journal of Gaming and Computer-Mediated Simulations	10.4018/IJGCMS.2020070101	Germany	Cross-sectional expert-novice eye-tracking study in FIFA 19	n = 21 male players: 11 professional and 10 non-professional. Sex/gender: Male. Age: Professional: 22.1 ± 2.9 years; non-professional: 24.8 ± 3.2 years; total: 23.4 ± 3.3 years.	Professional and non-professional FIFA esports players	FIFA 19	Sports simulation / electronic football	Domain: Visual attention / gaze behavior. Markers: Eye-tracking metrics: fixation number, fixation duration, fixation location, radar fixations, off-ball teammate fixations, and areas of interest. Cognitive measures: No separate standardized cognitive test. Performance outcomes: Match result, goals, and offensive play situations.	Eye-tracking metrics including fixation number, fixation duration, fixation location and areas of interest; FIFA match results/goals/offensive play situations.
9	Fawwaz et al. (2024)	Measurement of Mental Workload Using Heart Rate Variability and Electrodermal Activity	2024	IEEE Access	10.1109/ACCESS.2024.3521649	Not clearly specified for original data collection; article authorship based in Indonesia/Australia.	Secondary analysis and machine-learning classification using an existing multimodal esports dataset	The article reports 96 participants over 21 competitive matches. Sex/gender: All male in the dataset description. Age: 18–35 years.	Professional and amateur League of Legends players	League of Legends	MOBA	Domain: Mental workload classification. Markers: Heart-rate variability features and electrodermal activity features, including tonic and phasic peak counts. Cognitive measures: No separate cognitive test. Performance outcomes: Original dataset contained game context, but in-game performance was not the central outcome in this analysis.	Heart-rate variability features and electrodermal activity features, including tonic and phasic peak counts.
10	Matsui et al. (2024)	Cognitive decline with pupil constriction independent of subjective fatigue during prolonged esports across player expertise levels*	2024	Computers in Human Behavior	10.1016/j.chb.2024.108219	Japan	Experimental prolonged-play study comparing casual and hardcore virtual-football players over a 3-h gaming session	35 recruited; 33 included in analysis after excluding 2 recording-error cases: 14 casual players and 19 hardcore players. Sex/gender: Sex/gender not specified in extracted sections. Age: 18–35 years eligibility; exact group age not available in extracted sections.	Hardcore esports players vs casual players	eFootball 2021	Sport simulation / virtual football	Domain: Cognitive fatigue. Markers: Pupil diameter via Tobii Pro Nano; HR via Polar H10; salivary cortisol; physiological/body composition parameters. Cognitive measures: Executive function via flanker interference/accuracy. Performance outcomes: No direct match outcome; eFootball play context and expertise grouping.	Pupil diameter via eye tracking; heart rate; salivary cortisol; flanker-task executive-function performance.
11	Mateo-Orcajada et al. (2023)	Performance and heart rate in elite league of legends players	2023	Multimedia Tools and Applications	10.1007/s11042-023-14415-z	Spain	Observational performance-analysis study linking in-game actions with heart rate across official professional League of Legends matches	Five male players from one elite League of Legends team; 90 player-game observations and 4638 coded plays across 18 matches. Sex/gender: Male. Age: Not clearly reported.	Elite/professional League of Legends players	League of Legends	MOBA	Domain: Performance physiology. Markers: Polar H10 heart-rate sensors; mean, maximum, and relative HR indices. Cognitive measures: No separate cognitive test. Performance outcomes: Kills, deaths, assists/KDA, tower destruction, gold, neutral objectives, coded plays, and match outcome.	Heart-rate indices via Polar H10; in-game League of Legends performance statistics including KDA, kills/deaths/assists, gold, objectives, towers and match outcome.
12	Hoang et al. (2025)	Exploring associations between sleep duration and performance as well as heart rate variability in elite esports athletes	2025	Scientific Reports	10.1038/s41598-025-18228-y	United States	Within-subject sleep-counseling/sleep-extension feasibility study with wearable monitoring, neurocognitive tests, and game-performance tracking	n = 20 eligible; n = 19 analyzed; HRV analyses n = 18. Sex/gender: 16 male, 3 female. Age: 20.0 ± 1.6 years.	Competitive/high-performing Valorant esports athletes	Valorant	Tactical first-person shooter / hero shooter	Domain: Sleep/recovery intervention. Markers: Oura Ring wearable: sleep duration and nighttime HRV/rMSSD derived from PPG and related sensors. Cognitive measures: Psychomotor Vigilance Test, Simple Reaction Time Test, and Choice Reaction Time Test. Performance outcomes: Weekly Valorant match statistics such as kill/death ratio, headshot percentage, average damage per round, and average combat sco…	Oura Ring wearable sleep metrics and nighttime HRV/rMSSD; PVT, simple reaction time and choice reaction time; Valorant match statistics.
13	Wu et al. (2025)	Changes in heart rate variability induced by E-sports activities	2025	Frontiers in Physiology	10.3389/fphys.2025.1557579	Taiwan	Within-subject repeated-measures physiological study of HRV before, during and after esports gameplay	40 male college students. Sex/gender: Male: 40; female: 0. Age: 21.2 ± 2.4 years.	College players with regular esports play	League of Legends	MOBA	Domain: Autonomic regulation / HRV response. Markers: Mean HR, Mean RR, SDNN, RMSSD, NN50, pNN50, LF, HF, LF/HF using SCOSCHE armband, WIMU PRO and HRV Analysis software. Cognitive measures: No cognitive test. Performance outcomes: No in-game performance outcome.	Heart rate and HRV indices including mean RR, SDNN, RMSSD, NN50, pNN50, LF, HF and LF/HF.
14	Deng et al. (2026)	The unseen blade is the deadliest: exploring the game-specific visual attention control advantage of top league of legends players	2026	Entertainment Computing	10.1016/j.entcom.2026.101101	China	Cross-sectional expert–novice comparison using conventional and game-specific visual attention tasks with eye-tracking	n = 162 university students: 54 top LoL players, 54 average LoL players, and 54 non-players. Sex/gender: Not clearly specified in the accessible text. Age: Not clearly specified in the accessible text.	Top, average, and non-player comparison groups	League of Legends	MOBA	Domain: Visual attention / game-specific cognitive performance. Markers: Eye-tracking metrics including fixation-related measures and visual information collection indicators. Cognitive measures: Conventional visual search; conventional multiple object tracking; game-specific visual search tasks; reaction time, error/sensitivity metrics. Performance outcomes: Game-specific task behavioral perform…	Eye-tracking fixation and visual information collection metrics; visual search and multiple-object-tracking task performance.
15	Piatysotska et al. (2024)	Exploring the short-term visual memory of esports athletes across various levels of expertise	2024	Journal of Physical Education and Sport	10.7752/jpes.2024.01014	Ukraine	Cross-sectional comparative study of short-term visual memory in esports athletes at different expertise levels	n = 29 athletes: 10 elite/semi-professional players and 19 amateur players. Sex/gender: Not reported. Age: Total sample: 19 ± 0.65 years; elite: 19.2 ± 0.50; amateur: 19.1 ± 0.43 years.	Elite/semi-professional and amateur esports athletes	Counter-Strike: Global Offensive; DOTA 2	First-person shooter; MOBA	Domain: Cognitive performance / visual memory. Markers: Objective test outputs: accurate clicks, inaccurate clicks, short-term visual memory coefficient, reaction time, and total test duration. Cognitive measures: TestSTMemory short-term visual memory task across several stages. Performance outcomes: No direct in-game performance outcome.	Objective short-term visual-memory task outputs: accurate clicks, inaccurate clicks, reaction time, test duration and visual-memory coefficient.
16	Klier et al. (2024)	Does gaming keep subjects awake?: Subjective and objective sleep parameters following gaming in comparison to a passive control	2024	Physiology & Behavior	10.1016/j.physbeh.2024.114714	Germany	Counterbalanced within-subject mixed-methods/home-based experimental study over four evenings	33 experienced young male adults completed; 2 dropouts excluded. Sex/gender: Male: 33; female: 0. Age: 23.00 ± 3.53 years.	Ranked League of Legends or CS:GO players / experienced gamers	League of Legends; Counter-Strike: Global Offensive	MOBA; FPS	Domain: Sleep / recovery. Markers: Wrist actigraphy-derived objective sleep parameters including time in bed, sleep onset latency, sleep duration, wake frequency/duration and sleep efficiency. Cognitive measures: No standardized cognitive test. Performance outcomes: No in-game performance outcome.	Actigraphy-derived sleep metrics including time in bed, sleep onset latency, sleep duration, wake frequency/duration and sleep efficiency.
17	Machado et al. (2022)	Impact of victory and defeat on the perceived stress and autonomic regulation of professional eSports athletes	2022	Frontiers in Psychology	10.3389/fpsyg.2022.987149	Brazil/Portugal	Pre-post observational match study comparing perceived stress and HRV responses after victory versus defeat	n = 50 male professional esports players from 10 Brazilian teams; victory group n = 25 and defeat group n = 25. Sex/gender: Male. Age: 18–29 years; mean 24.98 ± 2.59 years.	Professional esports athletes	Counter-Strike: Global Offensive and/or Rainbow Six Siege	First-person shooter / tactical shooter	Domain: Stress/autonomic regulation. Markers: HRV indices: RR interval, SDNN, rMSSD, pNN50, LF, HF, and LF/HF ratio. Performance outcomes: Match outcome: victory or defeat.	HRV indices including RR interval, SDNN, rMSSD, pNN50, LF, HF and LF/HF ratio; match outcome.
18	Schmidt et al. (2020)	The Influence of Cortisol, Flow, and Anxiety on Performance in E-Sports: A Field Study	2020	BioMed Research International	10.1155/2020/9651245	Germany	Field study conducted during real esports tournaments with salivary cortisol sampling and post-game flow/anxiety assessment	n = 23 computer players. Sex/gender: Not clearly specified in the accessible text. Age: Age by cortisol-response groups: 23.8 ± 4.6, 24.1 ± 3.3, and 23.1 ± 2.5 years.	Mixed competitive esports participants; professional, semi-professional and recreational esports context discussed	Multiple esports titles / not clearly specified in the accessible text	Mixed esports / competitive computer games	Domain: Stress/arousal and performance. Markers: Salivary cortisol immediately before, after, and 30 min after a game. Cognitive measures: None as a separate standardized cognitive task. Performance outcomes: Win/loss result; ratio of games won/lost.	Salivary cortisol measured before and after gameplay; win/loss ratio.
19	Piatysotska et al. (2023)	Study of short-term visual memory of athletes in cyclic sports, martial arts and esports	2023	Pedagogy of Physical Culture and Sports	10.15561/26649837.2023.0609	Ukraine	Comparative cross-sectional psychophysiological study across athletes from esports, martial arts, and cyclic sport	n = 35 athletes: esports n = 10, martial arts n = 13, short track n = 12. Sex/gender: Not clearly specified in the accessible text. Age: Overall mean 19 ± 0.24 years; esports group 19.2 ± 0.50 years.	Elite/semi-professional CS:GO players	Counter-Strike: Global Offensive	FPS / tactical shooter	Domain: Visual memory / cognitive performance. Markers: Short-term visual memory test metrics from iOS tablet software. Cognitive measures: TestSTMemory short-term visual memory task; five stages with 10 attempts each; reaction time, errors, visual-memory coefficient. Performance outcomes: No in-game performance outcome.	Short-term visual-memory task outputs from tablet software, including reaction time, errors and visual-memory coefficient.
20	Cui et al. (2021)	Action Video Gaming Experience Related to Altered Resting-State EEG Temporal and Spatial Complexity	2021	Frontiers in Human Neuroscience	10.3389/fnhum.2021.640329	China	Two cross-sectional resting-state EEG expert–novice experiments	Experiment 1: 50 male participants (22 LoL experts, 28 LoL non-experts). Experiment 2: 49 PUBG participants (22 experts, 27 non-experts). Total n=99. Sex/gender: Experiment 1 all male; Experiment 2: 46 male and 3 female; total approximately 96 male and 3 female. Age: LoL experts 19.84 ± 1.34 years; LoL non-experts 20.90 ± 3.26. PUBG experts 20.41 ± 1.71; PUBG non-experts 20.37 ± 1.90.	Experts vs non-experts in action video games	League of Legends; PlayerUnknown’s Battlegrounds	MOBA/action real-time strategy; multiplayer online shooting / battle royale	Domain: Neurophysiological expertise markers. Markers: Resting-state EEG microstate measures and omega complexity across frequency bands and scalp regions. Cognitive measures: No behavioral cognitive task in the main extraction; neurophysiological resting-state measures only. Performance outcomes: No in-game performance outcome; expertise defined by rank/experience.	Resting-state EEG microstate and omega-complexity measures across frequency bands and scalp regions.
21	Zimmer et al. (2022)	Acute Effects of Esports on the Cardiovascular System and Energy Expenditure in Amateur Esports Players	2022	Frontiers in Sports and Active Living	10.3389/fspor.2022.824006	Germany	Acute laboratory intervention study comparing physiological/metabolic parameters before, during and after a 30-min esports session	30 healthy male amateur esports players; CS:GO n=13, FIFA 20 n=17. Sex/gender: Male: 30; female: 0. Age: 23.1 ± 3.0 years.	Amateur esports players	Counter-Strike: Global Offensive; FIFA 20	FPS; sport simulation	Domain: Physiological/metabolic response. Markers: Respiratory/metabolic parameters, oxygen uptake, carbon dioxide output, energy expenditure, HR, stroke volume, blood glucose, lactate, salivary cortisol. Performance outcomes: No direct in-game performance outcome.	Respiratory/metabolic and cardiovascular measures including oxygen uptake, carbon dioxide output, energy expenditure, heart rate, stroke volume, blood glucose, lactate and salivary cortisol.
22	Moen et al. (2022)	Sleep Characteristics in Esport Players and Associations With Game Performance: Residual Dynamic Structural Equation Modeling	2022	Frontiers in Sports and Active Living	10.3389/fspor.2021.697535	Norway	Intensive longitudinal sleep-monitoring study using residual dynamic structural equation modeling	n = 27 Counter-Strike players; 1243 nights of sleep data. Sex/gender: Not clearly specified in the accessible text. Age: Mean age approximately 18.5 years.	Esport players / Counter-Strike players	Counter-Strike	FPS / tactical shooter	Domain: Sleep/recovery and performance. Markers: Somnofy sleep monitor: sleep onset/offset, time in bed, total sleep time, sleep efficiency, light/deep/REM sleep, non-REM respiration rate. Cognitive measures: No standardized cognitive task. Performance outcomes: Weekly game-performance reports.	Somnofy objective sleep-monitor metrics including sleep onset/offset, time in bed, total sleep time, sleep efficiency, sleep stages and respiration rate; weekly game-performance reports.
23	Sharpe et al. (2024)	Performance Breakdown Under Pressure Among Esports Competitors	2024	Sport, Exercise, and Performance Psychology	10.1037/spy0000337	United Kingdom	Two experimental within-subject pressure-manipulation studies	Experiment 1: n = 90 participants (33 national-level, 57 university-level). Experiment 2: n = 28 national-level competitors. Sex/gender: Experiment 1: 67 male, 23 female. Experiment 2: 25 male, 3 female. Age: Experiment 1: 20.57 ± 2.26 years. Experiment 2: 22.01 ± 4.35 years.	National- and university-level esports competitors	Counter-Strike-based performance task	First-person shooter / tactical shooter	Domain: Pressure-induced performance breakdown. Markers: Eye-tracking search-rate and quiet-eye metrics; pupillometry/cognitive-effort indices in Experiment 2. Cognitive measures: No standardized cognitive test; cognitive effort measured in the task context. Performance outcomes: Task completion time and shooting accuracy.	Eye-tracking search-rate and quiet-eye metrics; pupillometry/cognitive-effort indices; task completion time and shooting accuracy.
24	Nicholson et al. (2024)	How Much Energy Do E'Athletes Use during Gameplay? Quantifying Energy Expenditure and Heart Rate Variability Within E'Athletes	2024	Sports Medicine - Open	10.1186/s40798-024-00708-6	Australia	Within-subject laboratory physiology study comparing resting conditions with ranked/competitive gameplay	n = 13 healthy male participants ranked within the top 10% of their esports title. Sex/gender: Male. Age: 20.7 ± 2.69 years.	Expert/top-10% ranked e-athletes	Mixed esports titles including Overwatch, Valorant, Rocket League, League of Legends, and CS:GO depending on player specialization	Mixed: FPS/tactical shooter, MOBA, sports/racing-style competitive titles	Domain: Metabolic/cardiovascular demand. Markers: Expired gas analysis/indirect calorimetry measures including VO2, VCO2, energy expenditure, respiratory exchange ratio; HR, RR intervals, and HRV measures. Performance outcomes: No direct in-game performance outcome central to the study.	Indirect calorimetry and cardiometabolic measures including VO2, VCO2, energy expenditure, respiratory exchange ratio, heart rate, RR intervals and HRV.
25	Goulart et al. (2023)	Nutrition, lifestyle, and cognitive performance in esport athletes	2023	Frontiers in Nutrition	10.3389/fnut.2023.1120303	United States	Remote observational nutrition/lifestyle study with repeated cognitive-performance testing	n = 119 completed participants: 103 male and 16 female elite esports athletes. Sex/gender: 103 male, 16 female. Age: 16–35 years.	Elite/high-level esports athletes	Multiple game titles; action/action-adventure games were common	Mixed genres	Domain: Nutrition/lifestyle and cognitive performance. Markers: No primary physiological biomarker; sleep duration and lifestyle information were collected through survey/records. Cognitive-performance marker was NeuroTracker performance. Cognitive measures: 3-dimensional multiple-object tracking using NeuroTracker X; core and sustain sessions. Performance outcomes: No direct in-game performance …	NeuroTracker 3D multiple-object-tracking performance metrics; sleep-duration/lifestyle records used as contextual variables.
26	Gostilovich et al. (2023)	Biomarkers of professional cybersportsmen: Event related potentials and cognitive tests study	2023	PLOS ONE	10.1371/journal.pone.0289293	Russia	Cross-sectional case-control neurophysiological and cognitive testing study	20 participants selected for analysis: 10 professional CS:GO players and 10 novices; overall recruitment pool 24 participants. Sex/gender: Overall pool: 21 male, 3 female; sex distribution of final groups not fully specified in extracted methods. Age: Professional players: mean 21 years, range 20–22; novices: mean 25.3 years, range 22–34.	Professional CS:GO players vs novices	Counter-Strike: Global Offensive	FPS / tactical first-person shooter	Domain: Neurophysiological expertise markers. Markers: EEG/ERP measures including P300 latency/amplitude, P200/N200, stimulus-locked alpha-band power, VMD frequency-domain measures. Cognitive measures: Reaction time, choice reaction time, visual search tests. Performance outcomes: No live in-game performance outcome; CS:GO hours/experience and professional status used as performance/expertise ind…	EEG/ERP markers including P300 latency/amplitude, P200/N200, alpha-band power and VMD frequency-domain measures; reaction-time, choice-reaction-time and visual-search test outputs.
27	Wang et al. (2024)	A comparative analysis for eye movement characteristics between professional and non-professional players in FIFA eSports game	2024	Displays	10.1016/j.displa.2023.102599	China	Cross-sectional expert–novice eye-tracking study using FIFA 21 static-game-situation stimuli	28 participants: professional players n=14 and non-professional players n=14. Sex/gender: Sex/gender not reported in extracted sections. Age: Professional: 24.1 ± 2.5 years; non-professional: 25.2 ± 2.3 years.	Professional vs non-professional FIFA esports players	FIFA 21	Sport simulation / football esports	Domain: Visual attention / eye-tracking expertise markers. Markers: Eye-tracking metrics: fixation counts, average fixation duration, first fixation duration, eye movement trajectory, visits to areas of interest. Cognitive measures: No separate cognitive test. Performance outcomes: No direct match performance outcome; professional status used as expertise/performance grouping.	Eye-tracking metrics including fixation counts, fixation duration, first fixation duration, eye-movement trajectory and visits to areas of interest.
28	Behnke et al. (2024)	Applying a synergistic mindsets intervention to an esports context	2024	Royal Society Open Science	10.1098/rsos.240691	Poland	Randomized controlled registered-report intervention study with baseline task, two-week daily gaming/training period and cash-prize tournament	300 male gamers at stage 1; 298 completed tournament stage; 266 completed follow-up questionnaires. Sex/gender: Male: 300; female: 0. Age: 18–32 years; mean 21.95 ± 2.29 years.	Experienced CS:GO gamers with mixed competition history	Counter-Strike: Global Offensive	FPS / tactical first-person shooter	Domain: Psychological intervention / stress appraisal. Markers: Continuous cardiovascular responses before and during matches, including challenge/threat-related indices such as cardiac output and total peripheral resistance as described by the biopsychosocial model. Cognitive measures: No separate cognitive test beyond game-performance task. Performance outcomes: Cash-prize tournament performanc…	Continuous cardiovascular responses during matches, including cardiac output and total peripheral resistance; CS:GO task/tournament performance outcomes.
29	Gu et al. (2026)	Team Synchrony Under Fire: Heart Rate Recurrence Reveals a Biosignature of Victory in Elite Esports	2026	Medicine & Science in Sports & Exercise	10.1249/MSS.0000000000003867	China	Cross-sectional observational field study examining team-level physiological synchrony during elite esports competition	HR data sampled at 2 Hz during the 2024 Peacekeeper Elite League Fall Finals; 4.73 million HR samples representing 98.4 h of gameplay. Participant/team number not clearly reported in the accessible metadata.	Elite/professional esports teams	Peacekeeper Elite	Battle royale / tactical shooter esports	Domain: Team physiological synchrony / performance outcome. Markers: heart-rate time series and multidimensional recurrence quantification analysis (MdRQA), including recurrence rate, determinism, laminarity, entropy, and line-length indices. Cognitive measures: No separate standardized cognitive test. Performance outcomes: Team victory/defeat comparison; winning teams showed stronger HR synchron…	Heart-rate time series and team physiological synchrony indices based on multidimensional recurrence quantification analysis; victory/defeat outcome.
30	Pluss et al. (2022)	Examining the game-specific practice behaviors of professional and semi-professional esports players: A 52-week longitudinal study	2022	Computers in Human Behavior	10.1016/j.chb.2022.107421	Not restricted to one country; public online data from CS:GO repositories.	Longitudinal observational study using publicly available digital trace data over 52 weeks	30 male CS:GO players: professional n=18, semi-professional n=12; 3120 weekly observations. Sex/gender: Male: 30; female: 0. Age: Overall 23.76 ± 2.88 years; professional 23.54 ± 2.99; semi-professional 24.07 ± 2.78.	Professional and semi-professional esports players	Counter-Strike: Global Offensive	FPS / tactical first-person shooter	Domain: Practice behavior / training load. Markers: Objective digital behavioral records: total hours of practice, competitive hours of practice, weekly kill/death ratio from public repositories. Cognitive measures: No standardized cognitive tests. Performance outcomes: Kill/death ratio; competitive practice time as performance/training proxy.	Objective digital behavioural records from public repositories, including total practice hours, competitive practice hours and weekly kill/death ratio.
31	Lee et al. (2021)	Sleep Characteristics and Mood of Professional Esports Athletes: A Multi-National Study	2021	International Journal of Environmental Research and Public Health	10.3390/ijerph18020664	South Korea; Australia; United States	Multi-national observational pilot study using wrist actigraphy/monitoring and subjective sleep and mood questionnaires	n = 17 professional esports athletes: South Korea n = 8, Australia n = 4, United States n = 5. Sex/gender: Male only. Age: 20 ± 3.5 years.	Professional esports athletes	First-person shooter games; specific titles not clearly specified in accessible abstract	FPS	Domain: Sleep/recovery and mood. Markers: Wrist-activity monitor-derived sleep duration, sleep efficiency, sleep onset/offset, sleep latency, wake after sleep onset, awakenings. Cognitive measures: No standardized cognitive-performance test in this study. Performance outcomes: No direct in-game performance outcome.	Wrist-activity monitor sleep metrics including sleep duration, sleep efficiency, sleep onset/offset, sleep latency, wake after sleep onset and awakenings.
32	Bonnar et al. (2022)	Evaluation of a Brief Sleep Intervention Designed to Improve the Sleep, Mood, and Cognitive Performance of Esports Athletes	2022	International Journal of Environmental Research and Public Health	10.3390/ijerph19074146	South Korea; United States; Australia	Multicenter pre–post intervention study evaluating a brief sleep intervention over baseline and intervention phases	56 professional esports athletes completed final analysis: South Korea n=34, United States n=7, Australia n=15. Sex/gender: Male: 54 (96.4%); female: 2 (3.6%). Age: Mean 20.9 ± 2.4 years; range 14–27.	Professional esports athletes	Multiple titles; participants competed in FPS, MOBA, battle arena, sport and fighting games	Mixed: FPS, MOBA, battle arena, sport simulation, fighting	Domain: Sleep / recovery intervention. Markers: Wrist activity monitor / actigraphy-derived sleep metrics: sleep onset time, sleep efficiency, TST, WASO and related measures. Cognitive measures: Psychomotor Vigilance Task (PVT-5): mean reaction time and lapses. Performance outcomes: No direct in-game outcome.	Actigraphy-derived sleep metrics including sleep onset time, sleep efficiency, total sleep time and wake after sleep onset; PVT-5 reaction time and lapse outcomes.
33	Machado et al. (2025)	Effects of a Playoff Match on Competitive Anxiety and Autonomic Regulation in Professional esports Players.	2025	Clinical Practice and Epidemiology in Mental Health	10.2174/0117450179293069250507074009	Brazil	Prospective observational field study with repeated pre-/post-match measurement and between-group comparison by match outcome (victory vs defeat)	50 professional esports players from 10 Brazilian teams. Sex/gender: Male: 50; female: 0. Age: 18–29 years; mean 24.98 ± 2.59 years.	Professional esports players	Not clearly specified in the extracted full-text sections; professional playoff esports match	Not specified / mixed professional esports context	Domain: Stress / autonomic regulation. Markers: HRV derived from Polar V800 RR intervals: SDNN, rMSSD, HF, LF/HF and related autonomic indices. Cognitive measures: None as a separate cognitive test. Performance outcomes: Match outcome: victory vs defeat.	HRV indices derived from Polar V800 RR intervals, including SDNN, rMSSD, HF and LF/HF; match outcome.
34	Fawwaz et al. (2026)	Classifying mental workload of esports players using machine learning	2026	IAES International Journal of Artificial Intelligence	10.11591/ijai.v15.i1.pp469-480	Indonesia / secondary analysis of public esports sensor dataset	Secondary data analysis and machine-learning classification study using multimodal esports sensor data	92 clean competitive gameplay sessions analyzed from an original dataset of 110 individual session instances across 22 League of Legends matches. Sex/gender: Original dataset: all participants male. Age: 18–35 years.	Professional and amateur LoL players	League of Legends	MOBA	Domain: Mental workload. Markers: EDA tonic/phasic peak counts and rates from cvxEDA, sparseEDA and TVSymp; HRV features in multimodal models. Cognitive measures: No independent standardized cognitive test. Performance outcomes: No primary in-game performance outcome; session duration/metadata used.	EDA tonic/phasic peak counts and rates from cvxEDA, sparseEDA and TVSymp; HRV features used in multimodal workload models.
35	Watanabe et al. (2021)	The effects of competitive and interactive play on physiological state in professional esports players	2021	Heliyon	10.1016/j.heliyon.2021.e06844	Japan	Within-subject experimental physiological study comparing rest, player-versus-computer play, and player-versus-player competition in professional esports players	n = 9 professional esports players; additional motor-activity experiment with 13 expert players / n = 12 analyzed for HR/EMG. Sex/gender: Male only in primary sample. Age: 30 ± 7 years.	Professional Street Fighter V players	Street Fighter V Arcade Edition	Fighting game	Domain: Physiological arousal / autonomic regulation. Markers: ECG-derived interbeat intervals/heart rate; temporal HR patterns; additional EMG to control motor activity. Cognitive measures: No standardized cognitive task. Performance outcomes: PvP match/game progression and outcomes as competitive context; no detailed performance-statistical model.	ECG-derived interbeat intervals/heart-rate patterns during PvP gameplay; EMG used to control motor activity; gameplay progression/outcome context.
36	Castaneda et al. (2016)	Game Play Differences by Expertise Level in Dota 2, A Complex Multiplayer Video Game	2016	International Journal of Gaming and Computer-Mediated Simulations	10.4018/IJGCMS.2016100101	United States	Mixed-methods expertise study using Dota 2 gameplay, surveys/interviews, in-game rating, and eye-tracking	n = 67 recruited; n = 64 analyzed after exclusions. Sex/gender: 52 male, 12 female in analyzed sample. Age: All participants were over 18 years; detailed age summary not clearly reported.	Dota 2 players across expertise levels from novice to expert	Dota 2	MOBA	Domain: Expertise / visual attention. Markers: Eye-tracking measures including areas of interest, fixation transitions, and repeated fixation patterns. Performance outcomes: Dota 2 MMR/expertise and gameplay context; no central match-performance outcome beyond expertise classification.	Eye-tracking metrics including areas of interest, fixation transitions and repeated fixation patterns; Dota 2 MMR/expertise classification.
37	Kidcaff et al. (2026)	Sleep Behaviour and Subjective Sleep Quality in Esports Athletes: A Multilevel Analysis of Night-to-Night Variability	2026	Sports Medicine - Open	10.1186/s40798-026-01021-0	Australia	Prospective multilevel observational study using actigraphy and daily sleep diaries	n = 24 esports athletes; 187 valid nights. Sex/gender: 16 male, 8 female. Age: 18–33 years; total 21.79 ± 3.81 years; males 20.13 ± 2.42; females 25.13 ± 4.02.	Non-elite ranked and competitive esports athletes	League of Legends; Overwatch 2; Super Smash Bros. Ultimate; Valorant; Rocket League	Mixed: MOBA, FPS/hero shooter, fighting/platform fighter, tactical shooter, sports/car-soccer	Domain: Sleep behavior / sleep quality. Markers: Wrist-worn actigraphy for total sleep time, bedtime/wake timing, sleep-onset and continuity-related indices. Performance outcomes: No direct in-game performance outcome.	Wrist-worn actigraphy sleep metrics including total sleep time, bedtime/wake timing, sleep onset and sleep continuity indices.
38	Mateo-Orcajada et al. (2022)	Analyzing the changes in the psychological profile of professional League of Legends players during competition	2022	Computers in Human Behavior	10.1016/j.chb.2021.107030	Spain	Descriptive longitudinal observational study across official professional League of Legends matches	5 starting players; 90 player-match records across 18 official games. Sex/gender: Male: 5 players; female: 0. Age: 20.20 ± 1.92 years.	Professional League of Legends players	League of Legends	MOBA	Domain: Psychological and autonomic responses during competition. Markers: Heart rate using Polar H10 sensors during official matches. Cognitive measures: No separate standardized cognitive test. Performance outcomes: KDA, kills/deaths/assists, gold, neutral targets, towers, collective performance variables and match result.	Heart rate via Polar H10 during official League of Legends matches; in-game performance variables including KDA, kills/deaths/assists, gold, objectives, towers and match result.
39	Jeong et al. (2024)	Esports experts have a wide gaze distribution and short gaze fixation duration: A focus on League of Legends players	2024	PLOS ONE	10.1371/journal.pone.0288770	Japan	Cross-sectional expert–novice laboratory study with eye-tracking during League of Legends tasks	20 League of Legends players analyzed: 11 expert and 9 low-skill players. Sex/gender: Male: 20; female: 0. Age: Experts: 22.6 ± 2.6 years; low-skill players: 20.2 ± 1.5 years.	Expert/ranked vs low-skill LoL players	League of Legends	MOBA	Domain: Visual attention / expertise markers. Markers: Eye-tracking metrics: horizontal/vertical gaze distribution, fixation duration, fixation number, heatmaps and gaze characteristics. Cognitive measures: Task performance: number of destroyed enemy units / task performance level. Performance outcomes: Enemy units destroyed during custom LoL tasks.	Eye-tracking metrics including gaze distribution, fixation duration, fixation number and heatmaps; custom League of Legends task performance.
40	Nicholson et al. (2024)	Role of a 10-Week Exercise Intervention on Cerebral Hemoglobin Saturation, Cognitive Function, and Heart Rate Variability Within Elite Esports Players: A Pilot Study	2024	Journal of Electronic Gaming and Esports	10.1123/jege.2024-0007	Australia	Single-group pilot exercise intervention with pre-post neurophysiological, cognitive, and HRV assessment	n = 6 male high-ranking e-athletes completed the intervention; 12 were recruited but 6 discontinued. Sex/gender: Completers were male; two female recruits discontinued before completion. Age: Median age 20.5 years (IQR 3.0); abstract reports 20.8 ± 2.1 years.	Elite/high-ranking e-athletes	League of Legends; Overwatch 2	MOBA; FPS/hero shooter	Domain: Exercise/recovery intervention. Markers: Functional near-infrared spectroscopy oxygenated hemoglobin, ECG-derived HRV, graded exercise test, and heart-rate deflection point. Cognitive measures: Executive-function tests including Color Word Stroop, Parametric Go/No-Go, and working-memory-related tasks. Performance outcomes: No direct competitive in-game performance outcome; gameplay-relate…	fNIRS oxygenated-hemoglobin measures; ECG-derived HRV; graded exercise-test and heart-rate-deflection-point measures; executive-function test outputs.
41	Ding et al. (2018)	What Makes a Champion: The Behavioral and Neural Correlates of Expertise in Multiplayer Online Battle Arena Games	2018	International Journal of Human-Computer Interaction	10.1080/10447318.2018.1461761	China	Cross-sectional expert-comparison study using behavioral cognitive tests, questionnaires, and EEG/ECG recordings during League of Legends matches	n = 40 participants: 10 professional LoL players, 10 semi-professional trainees, 20 student/casual LoL players. Sex/gender: Professional and trainee groups male only; student group 19 male and 1 female. Age: Professionals mean 21 years (18–24); trainees mean 18 years (15–24); students mean 20 years (19–21).	Professional players, semi-professional trainees, and casual/ranked student players	League of Legends	MOBA	Domain: Expertise/cognitive-neural correlates. Markers: EEG during LoL matches; ECG during LoL matches; neural features used for classification. Cognitive measures: Behavioral cognitive tests including multiple-object tracking and visuospatial/attention-related measures. Performance outcomes: LoL match-derived/game-specific neural features; no simple win/loss primary endpoint.	EEG and ECG recorded during League of Legends matches; behavioural cognitive tests including multiple-object tracking and visuospatial/attention measures.
42	Minami et al. (2024)	Prediction of esports competition outcomes using EEG data from expert players	2024	Computers in Human Behavior	10.1016/j.chb.2024.108351	Japan	Machine-learning prediction study using pre-match EEG from expert fighting-game players	n = 20 male experienced fighting-video-game players. Sex/gender: Male. Age: Mean 24.4 years; range 18–35 years.	Expert fighting-game players	Street Fighter V: Arcade Edition	Fighting game	Domain: Neural performance prediction. Markers: EEG spectral/spatial features, especially beta-band activity. Performance outcomes: Win/loss outcome, including similar-level and upset scenarios.	Pre-match EEG spectral/spatial features, especially beta-band activity; fighting-game win/loss outcome.
43	Jeong et al. (2024)	High-skilled first-person shooting game players have specific frontal lobe activity: Power spectrum analysis in an electroencephalogram study	2024	Neuroscience Letters	10.1016/j.neulet.2024.137685	Japan	Cross-sectional EEG expertise-comparison study	n = 17 male participants: 9 high-skilled and 8 low-skilled FPS players. Sex/gender: Male. Age: High-skilled: 21.33 ± 3.16 years. Low-skilled: 23.37 ± 3.24 years. Range: 19–29 years.	High-skilled versus low-skilled FPS players	AimLab FPS training tasks	First-person shooter / aiming task	Domain: Neurophysiological expertise marker. Markers: 160-channel EEG; power spectral density and cortical activity analyses. Cognitive measures: Reaction time and hit/miss accuracy in AimLab tasks. Performance outcomes: Task performance: reaction time and number of hit/miss targets.	160-channel EEG power spectral density and cortical activity measures; AimLab reaction-time and hit/miss accuracy outcomes.
44	Ketelhut et al. (2024)	Heartbeats and high scores: esports triggers cardiovascular and autonomic stress response.	2024	Frontiers in Sports and Active Living	10.3389/fspor.2024.1380903	Switzerland	Observational within-subject physiology study comparing supine rest, seated rest, and competitive gameplay	n = 27 male players: 14 FIFA 21 players and 13 League of Legends players. Sex/gender: Male. Age: 23.3 ± 2.8 years.	Mostly amateur competitive esports players; one semi-professional League of Legends player	FIFA 21; League of Legends	Sports simulation; MOBA	Domain: Cardiovascular/autonomic stress response. Markers: Heart rate, RMSSD, peripheral and central blood pressure, pulse-wave velocity, energy expenditure, and fitness-related measures. Performance outcomes: Match outcome was recorded but was not a central performance endpoint.	Heart rate, RMSSD, peripheral and central blood pressure, pulse-wave velocity, energy expenditure and fitness-related measures; match outcome recorded.
45	Sousa et al. (2020)	Physiological and Cognitive Functions Following a Discrete Session of Competitive Esports Gaming.	2020	Frontiers in Psychology	10.3389/fpsyg.2020.01030	United States	Prospective observational cohort study with pre-post physiological and cognitive assessment around a discrete esports session	n = 17 male collegiate esports players: 9 Overwatch and 8 League of Legends. Sex/gender: Male. Age: Total 20.1 ± 1.8 years; Overwatch 19.4 ± 1.3; League of Legends 20.8 ± 2.1.	Collegiate esports team players	Overwatch; League of Legends	First-person/hero shooter; MOBA	Domain: Acute physiological and cognitive response. Markers: Blood pressure, heart rate, respiratory rate, visual acuity, and Hexoskin continuous/peak HR. Cognitive measures: Finger tapping, Trail Making Test A/B, Tower of London, and Stroop task. Performance outcomes: No direct in-game performance statistics were central.	Blood pressure, heart rate, respiratory rate, visual acuity and Hexoskin continuous/peak HR; finger tapping, Trail Making Test A/B, Tower of London and Stroop task outputs.
46	Zhang et al. (2023)	Effects of acute moderate-intensity aerobic exercise on cognitive function in E-athletes: A randomized controlled trial.	2023	Medicine	10.1097/MD.0000000000035108	China	Randomized crossover clinical trial / experimental study assessing acute exercise effects on cognition	34 e-athletes; initially 40 recruited, 6 declined/refused participation; two groups of 17 crossed over across two trials. Sex/gender: Female sex: 17.65% in each group; approximately 6 female and 28 male participants overall. Age: Group 1: 18.59 ± 1.00 years; Group 2: 18.24 ± 0.44 years.	E-athletes / university esports-major students with tournament experience	Not restricted to one title; esports cognitive-performance tasks rather than a specific match title	Mixed esports / general esports performance context	Domain: Recovery / intervention. Markers: Heart rate monitored during exercise using Polar RS400; exercise intensity prescribed as %HRmax. Cognitive measures: Human Benchmark tasks: Aim Trainer/speed accuracy, Visual Memory, Reaction Time, Sequence Memory, Chimp Test. Performance outcomes: No in-game outcome; esports-relevant cognitive-performance outcomes only.	Exercise-session heart rate monitored by Polar RS400; Human Benchmark Aim Trainer, Visual Memory, Reaction Time, Sequence Memory and Chimp Test outputs.
47	Li et al. (2026)	Characteristics of energy metabolism and stress load in elite MOBA E-sports athletes.	2026	Frontiers in Physiology	10.3389/fphys.2026.1716237	China	Experimental repeated-measures physiological study across phase-specific segments of real League of Legends ranked gameplay	20 elite male League of Legends players; 25 recruited and 20 enrolled after screening. Sex/gender: Male: 20; female: 0. Age: 24.35 ± 1.78 years.	Elite/ranked MOBA esports players	League of Legends	MOBA	Domain: Physiological/metabolic load. Markers: Portable cardiopulmonary measures: VO2, VCO2, RER, METs, energy expenditure and substrate utilization; Polar H10/Kubios HRV metrics including HR, RR and RMSSD. Cognitive measures: No standardized cognitive test. Performance outcomes: No explicit in-game performance outcome; ranked gameplay and phase structure used as context.	Portable cardiopulmonary and metabolic measures including VO2, VCO2, RER, METs, energy expenditure and substrate utilization; Polar H10/Kubios HRV measures including HR, RR and RMSSD.
48	Mendoza et al. (2021)	The Role of Experience, Perceived Match Importance, and Anxiety on Cortisol Response in an Official Esports Competition.	2021	International Journal of Environmental Research and Public Health	10.3390/ijerph18062893	Spain	Comparative field/competition study examining expert versus non-expert gamers in an official League of Legends competitive context	n = 45 male gamers: 25 expert esports players and 20 control participants. Sex/gender: Male only. Age: 18–27 years.	Expert LoL players versus non-expert controls	League of Legends	MOBA	Domain: Stress/arousal and expertise. Markers: Salivary cortisol before and after competition. Cognitive measures: No standardized cognitive-performance task. Performance outcomes: Win/loss was considered, but no significant winner/loser effects were found for the main variables.	Salivary cortisol before and after official competition; win/loss considered as performance context.
