# Supplementary material for: Beyond Performance: Cognitive Overload and Related Cognitive, Psychophysiological, and Performance States in Competitive Esports—A Scoping Review
Source: Med Sci (Basel). 2026 Jul 15;14(3):395. doi: 10.3390/medsci14030395 (PMC13413716; doi:10.3390/medsci14030395)
Supplement: Supplementary file 1 [file medsci-14-00395-s001.zip › Supplementary_Table S2_Evidence_map_domains_markers_outcomes.xlsx]

## Sheet: Evidence map
Supplementary Table S2. Evidence map of cognitive-overload-related domains, markers, and outcomes
Beyond Performance: Cognitive Overload and Psychophysiological Regulation in Competitive Esports - A Scoping Review
Evidence domain	n studies	Study IDs	Common markers/measures	Typical outcomes	Interpretation for review
Stress/arousal and autonomic regulation	29	2, 3, 4, 6, 9, 10, 11, 12, 13, 16, 17, 18, 20, 21, 22, 23, 24, 28, 32, 33, 34, 35, 38, 40, 44, 45, 46, 47, 48	HR, HRV, blood pressure, pulse-wave velocity, cortisol, anxiety/stress measures, challenge–threat appraisals.	Pre/post competition responses; victory/defeat; pressure responses; sympathetic–parasympathetic regulation.	This was one of the dominant evidence clusters. Studies commonly framed esports as a competitive stressor and used autonomic, endocrine, and psychological responses to infer acute arousal or stress regulation.
Mental workload, cognitive load, and performance decline	20	4, 5, 9, 10, 14, 15, 18, 19, 20, 21, 23, 24, 30, 31, 34, 39, 41, 43, 44, 47	HRV, EDA/GSR, workload self-reports, machine-learning features, gameplay duration, behavioral/performance-decline labels.	Mental workload classification; tilt/performance decline detection; flow/anxiety relationships; cognitive-demand modelling.	Evidence is increasingly multimodal and computational, but workload signals are sensitive to temporal confounds and task/game context.
Sleep, fatigue, and recovery	19	5, 7, 10, 12, 13, 16, 17, 18, 22, 25, 29, 31, 32, 33, 37, 38, 40, 46, 47	Actigraphy/wrist monitors, Oura/Somnofy, sleep diaries, HRV, PVT/reaction time, subjective sleepiness/fatigue, pupil diameter.	Sleep duration/quality, sleep timing, sleep deprivation, recovery, mood, cognitive performance, in-game performance.	Sleep and fatigue studies show growing interest in recovery and sustained performance, but designs vary from observational monitoring to sleep deprivation and intervention studies.
Visual attention, gaze, and perceptual-cognitive processing	15	1, 2, 4, 8, 10, 14, 15, 19, 23, 26, 27, 36, 39, 41, 46	Eye-tracking, fixation count/duration, gaze distribution, scan patterns, pupil diameter, visual search, multiple object tracking, short-term visual memory.	Expert–novice differences; gaze strategies; domain-specific visual search; visual memory; perceptual-cognitive performance.	This cluster supports a strong role for game-specific visual information processing, although expertise advantages were often task- and game-dependent.
Neurophysiological and cortical markers	15	1, 3, 15, 18, 20, 26, 28, 33, 34, 35, 40, 41, 42, 43, 47	EEG, ERP/P300, spectral power, resting-state EEG complexity, fNIRS/cerebral hemoglobin, cortical activity, ECG when used for expertise modelling.	Expertise classification, neural predictors of performance, cortical activation, cognitive control, match-outcome prediction.	Neural markers were used mainly to characterize expertise, predict outcomes, or evaluate training/intervention effects. The evidence is promising but heterogeneous.
Cardiometabolic and physiological load	24	3, 4, 6, 9, 10, 11, 12, 13, 17, 18, 21, 24, 28, 29, 33, 34, 35, 38, 40, 44, 45, 46, 47, 48	Energy expenditure, VO2/VCO2, respiratory exchange ratio, HR/HRV, blood pressure, pulse-wave velocity, glucose, lactate, cortisol.	Rest vs gameplay comparisons; game-phase responses; physiological load; metabolic and cardiovascular demands.	These studies help quantify the physiological load of esports and show that competitive play can elicit measurable cardiovascular/metabolic responses despite low gross motor activity.
Intervention, coping, and regulation strategies	12	1, 2, 5, 12, 13, 21, 25, 28, 31, 32, 40, 46	Biofeedback, reappraisal/mindset, exercise, sleep education/counselling, energy drink, nutrition/lifestyle, coping measures.	Aiming performance, anxiety/appraisals, cognitive performance, sleep/mood, HRV/cerebral oxygenation, recovery indicators.	Intervention evidence is emerging and diverse. Strategies include psychophysiological feedback, psychological regulation, sleep/exercise approaches, and ergogenic/nutritional interventions.
In-game performance, practice, and expertise outcomes	36	1, 2, 3, 4, 6, 7, 8, 9, 11, 12, 13, 14, 16, 17, 18, 19, 20, 22, 23, 26, 28, 29, 30, 33, 34, 35, 36, 38, 39, 41, 42, 43, 44, 46, 47, 48	Match outcome, kills/deaths/assists, game logs, game statistics, task accuracy/time, MMR/rank, practice volume, expert–novice classification.	Performance prediction, expertise differences, practice behavior, task performance, win/loss, match statistics.	Performance outcomes were frequently integrated, but operationalization differed substantially across games and study designs.

## Sheet: Codebook
Coding rules for data charting and evidence mapping
Beyond Performance: Cognitive Overload and Psychophysiological Regulation in Competitive Esports - A Scoping Review
Category	Operational definition	Examples	Coding note
Objective/semi-objective indicator	Any physiological, neurophysiological, behavioural, sleep-related, cognitive-performance, or in-game performance-based measure used as evidence relevant to overload-related states	HR, HRV, EDA, EEG, cortisol, eye tracking, actigraphy, PVT, game logs	Subjective-only measures were insufficient
Competitive status	Author-reported evidence of ranked, competitive, collegiate, semi-professional, professional, elite, or structured team practice status	official rank, team membership, tournament participation	Casual gaming alone was insufficient
Mental workload / cognitive load	Evidence referring to task demand, cognitive effort, workload classification, or performance decline under demand	NASA-TLX + HRV, workload labels, performance decline	Not coded solely from generic performance
Stress/arousal/autonomic regulation	Evidence concerning stress, arousal, anxiety, competition pressure, or autonomic activation	HR, HRV, cortisol, blood pressure	Not treated as identical to cognitive overload
In-game performance	Game-derived or task-derived behavioural performance outcome	win/loss, KDA, rank, accuracy, response time	Coded only as overload-relevant when linked to cognitive/psychophysiological state
