# Supplementary material for: Beyond Performance: Cognitive Overload and Related Cognitive, Psychophysiological, and Performance States in Competitive Esports—A Scoping Review
Source: Med Sci (Basel). 2026 Jul 15;14(3):395. doi: 10.3390/medsci14030395 (PMC13413716; doi:10.3390/medsci14030395)
Supplement: Supplementary file 1 [file medsci-14-00395-s001.zip › Supplementary_Table S3_Characteristics_of_excluded_studies.xlsx]

## Sheet: Full-text exclusions
Supplementary Table S3. Characteristics of excluded studies
Beyond Performance: Cognitive Overload and Psychophysiological Regulation in Competitive Esports - A Scoping Review
No.	Author	Title	Year	Journal	DOI	Country	Decision	Primary reason category	Primary reason for exclusion
1	Karvounis et al.	PSYCHOPHYSIOLOGICAL CHARACTERISTICS OF CYBERSPORTSMEN DURING INTENSE GAME ACTIVITY	2023	Teoriya i Praktika Fizicheskoy Kultury	No DOI available	Russia	Excluded	Conference abstract/proceeding/patent/preprint or not peer-reviewed	Excluded: insufficient bibliographic/full-text information and likely short non-English/non-indexed report; eligibility as peer-reviewed original full article could not be confirmed.
2	Tartar et al.	A prospective study evaluating the effects of a nutritional supplement intervention on cognition, mood states, and mental performance in video gamers	2019	Nutrients	10.3390/nu11102326	United States	Excluded	Wrong population/context	Excluded: active/video gamers rather than clearly ranked, competitive, collegiate, semi-professional, professional, or elite esports players.
3	Arslan & Aydin	Nutrition and Recovery in Esports	2025	Esports Nutrition: Enhancing Cognitive and Physical Performance in Competitive Gaming	10.1007/978-3-031-99625-2_5	Turkey	Excluded	Non-original publication / review / book chapter / perspective	Excluded: book chapter/narrative overview rather than original empirical study.
4	Cregan et al.	Comparing the play of sport and action-adventure game genres on heart rate and heart rate variability	2025	COMPUTERS IN HUMAN BEHAVIOR REPORTS	10.1016/j.chbr.2024.100567	Ireland	Excluded	Wrong population/context	Excluded: gaming genre comparison in general players; no clear competitive/ranked esports population.
5	Leis et al.	Stressors, associated responses, and coping strategies in professional esports players: A qualitative study	2021	Open Science Framework	10.17605/OSF.IO/B96HC	Germany	Excluded	Subjective-only / no objective or semi-objective indicator	Excluded: qualitative/self-report study of stressors and coping; no objective or semi-objective indicator.
6	Thomas et al.	The Effects of Repeated Cognitive Trials on Mental Fatigue With and without Energy Drink Consumption in Elite League of Legends Players	2018	Not available in exported record	No DOI available	United States	Excluded	Duplicate/overlapping record or dataset	Excluded: duplicate/overlapping or insufficiently documented record relative to the included energy-drink/elite League of Legends performance study.
7	Migliore	Esports player health and wellness	2024	Routledge Handbook of Esports	10.4324/9781003410591-24	United States	Excluded	Non-original publication / review / book chapter / perspective	Excluded: handbook chapter/review-style source rather than original empirical study.
8	Giwa et al.	Call of Duty - What are Physicians' Obligations During Crises?	2022	Journal of Emergency Medicine	10.1016/j.jemermed.2022.07.017	Not applicable	Excluded	Wrong outcome / outside review scope	Excluded: unrelated emergency medicine article; not esports cognitive overload or performance research.
9	Takahashi et al.	Sparkling water consumption mitigates cognitive fatigue during prolonged esports play	2026	COMPUTERS IN HUMAN BEHAVIOR REPORTS	10.1016/j.chbr.2026.100943	Japan	Excluded	Wrong population/context	Excluded: prolonged gaming/cognitive fatigue study without clear ranked, competitive, collegiate, semi-professional, professional, or elite esports status.
10	Mazur-Kurach et al.	The health quality of the diet and selected health indicators of Polish e-sports players	2026	Frontiers in Nutrition	10.3389/fnut.2026.1735909	Poland	Excluded	Wrong outcome / outside review scope	Excluded: diet and general health indicators; outside the cognitive overload, psychophysiological stress, recovery, or performance focus.
11	Glass & McGregor	Towards Player Health Analytics in Overwatch	2020	2020 IEEE 8TH INTERNATIONAL CONFERENCE ON SERIOUS GAMES AND APPLICATIONS FOR HEALTH (SEGAH 20)	10.1109/segah49190.2020.9201733	Canada/Australia	Excluded	Technical/tool/dataset/methodological paper	Excluded: player health analytics/tool-oriented paper; not an eligible empirical study of cognitive overload or performance outcomes.
12	Imanian et al.	Verify the effects of esports on cognitive skill: focusing on decision making	2025	BMC SPORTS SCIENCE MEDICINE AND REHABILITATION	10.1186/s13102-025-01236-w	Iran/United States	Excluded	Wrong population/context	Excluded: esports/cognitive-skill study without sufficiently clear competitive/ranked esports population according to protocol.
13	Klier et al.	Influence of esports on Sleep and Stress	2022	ZEITSCHRIFT FUR SPORTPSYCHOLOGIE	10.1026/1612-5010/a000368	Germany	Excluded	Wrong population/context	Excluded: habitual/amateur home gaming sample without clear ranked, tournament, collegiate, semi-professional, or professional esports status.
14	Blom et al.	Towards Multi-modal Stress Response Modelling in Competitive League of Legends	2019	2019 IEEE CONFERENCE ON GAMES (COG)	No DOI available	Netherlands	Excluded	Conference abstract/proceeding/patent/preprint or not peer-reviewed	Excluded: conference/proceedings paper; not treated as peer-reviewed full journal article for inclusion.
15	Kordyaka et al.	Are stress and engagement in toxicity associated with sleep quality? A study with League of Legends players	2024	PROCEEDINGS OF THE ACM ON HUMAN COMPUTER INTERACTION	10.1145/3677101	Finland/Germany	Excluded	Subjective-only / no objective or semi-objective indicator	Excluded: stress/toxicity/sleep-quality study based on self-report outcomes; no objective or semi-objective indicator.
16	Rodrigues et al.	Physiological Analysis of Spectator Engagement in Counter Strike: Global Offensive	2023	DESIGN, USER EXPERIENCE, AND USABILITY, DUXU 2023, PT III	10.1007/978-3-031-35702-2_23	Portugal	Excluded	Spectator/advertising/viewing experience	Excluded: physiological responses of spectators/viewers, not esports players performing in competition.
17	Drew et al.	Stress and coping in elite esports: A diary study of stress, coping and coping effectiveness	2025	Psychology of Sport and Exercise	10.1016/j.psychsport.2025.102937	Australia	Excluded	Subjective-only / no objective or semi-objective indicator	Excluded: diary/self-report study of stress and coping; no objective or semi-objective indicator despite elite esports population.
18	Tartar et al.	A Combination of Caffeine, TeaCrine® (Theacrine), and Dynamine® (Methylliberine) Increases Cognitive Performance and Reaction Time Without Interfering With Mood in Adult Male Egamers	2021	CUREUS JOURNAL OF MEDICAL SCIENCE	10.7759/cureus.20534	United States	Excluded	Wrong population/context	Excluded: adult egamers/active gamers rather than clearly competitive/ranked esports players.
19	Unuz & Kirmizigil	The effects of e-Sports on physical and psychosomatic parameters: non-randomized controlled trials	2025	JOURNAL OF SPORTS MEDICINE AND PHYSICAL FITNESS	10.23736/S0022-4707.25.16592-4	Turkey/Cyprus	Excluded	Wrong outcome / outside review scope	Excluded: general physical/psychosomatic health parameters; insufficient focus on cognitive overload, psychophysiological markers, recovery, or performance outcomes.
20	Soler-Dominguez & Gonzalez	Using EEG and Gamified Neurofeedback Environments to Improve eSports Performance: Project Neuroprotrainer	2021	GRAPP: PROCEEDINGS OF THE 16TH INTERNATIONAL JOINT CONFERENCE ON COMPUTER VISION, IMAGING AND COMPUTER GRAPHICS THEORY AND APPLICATIONS - VOL. 1: GRAPP	10.5220/0010314502780283	Spain	Excluded	Conference abstract/proceeding/patent/preprint or not peer-reviewed	Excluded: conference/proceedings project paper; primarily describes a neurofeedback system rather than eligible full empirical evidence.
21	Schwager et al.	Novel Energy Drink Improves Cognitive Function and Mood, without Influencing Myocardial Oxygen Demand or Ventricular Repolarization in Adult Gamers: A Randomized, Double-Blind, Placebo-Controlled, Crossover Trial	2024	Journal of the American Nutrition Association	10.1080/27697061.2023.2207096	United States	Excluded	Wrong population/context	Excluded: adult gamers/supplement trial rather than clearly ranked, competitive, collegiate, semi-professional, professional, or elite esports players.
22	Siva Sankarasekaran et al.	Prevalence of gaming and its psychological effects among young adults in an Urban Area of Chennai	2019	Indian Journal of Public Health Research and Development	10.5958/0976-5506.2019.03766.5	India	Excluded	Gaming disorder/addiction or mental-health primary focus	Excluded: general gaming prevalence and psychological effects; not competitive esports and primarily mental-health/problematic-gaming focused.
23	Aydın et al.	Perceived physical and cognitive fatigue in e-athletes: The influence of age, gender, education, and athletic experience	2026	Multidisciplinary Science Journal	10.31893/multiscience.2026436	Not clearly reported	Excluded	Subjective-only / no objective or semi-objective indicator	Excluded: perceived fatigue self-report focus; no objective or semi-objective indicator.
24	Alesi et al.	The Impact of Evening Gaming on Cortisol and Melatonin Levels: Findings from a Randomized Controlled Trial	2025	COMPUTERS IN HUMAN BEHAVIOR REPORTS	10.1016/j.chbr.2025.100729	Germany	Excluded	Wrong population/context	Excluded: evening video-gaming hormonal study without clear competitive/ranked esports player criterion.
25	Cox	Heart Rate Response During Esport: Fortnite	2019	MEDICINE AND SCIENCE IN SPORTS AND EXERCISE	10.1249/01.mss.0000560578.09520.46	United States	Excluded	Conference abstract/proceeding/patent/preprint or not peer-reviewed	Excluded: conference abstract/meeting record; not full peer-reviewed article.
26	Behnke et al.	Social challenge and threat predict performance and cardiovascular responses during competitive video gaming	2020	PSYCHOLOGY OF SPORT AND EXERCISE	10.1016/j.psychsport.2019.101584	Poland	Excluded	Wrong population/context	Excluded: mainly recreational competitive-video-gaming sample; population did not meet the protocol minimum for ranked/competitive esports players.
27	Esteves & Gomes	Profile of quality and sleep pattern in professional e-sports athletes	2017	Not available in exported record	No DOI available	Brazil	Excluded	Subjective-only / no objective or semi-objective indicator	Excluded: sleep profile/quality study without objective or semi-objective indicator available for inclusion.
28	Nikitjuk et al.	Some eating habits and physical activity of players performing in e-sports	2021	Sports Medicine: Research and Practice	10.47529/2223-2524.2021.3.4	Russia	Excluded	Wrong outcome / outside review scope	Excluded: eating habits and physical activity; outside cognitive overload/psychophysiological/performance scope and no eligible objective marker.
29	Viakhireva	Understanding Player Experience: Eye-Tracking Insights into Cognitive Behaviour in Video Games	2026	Communications in Computer and Information Science	10.1007/978-3-032-04958-2_16	Not clearly reported	Excluded	Wrong population/context	Excluded: general player-experience/eye-tracking study without clear competitive/ranked esports population.
30	Luts	Body Composition as a Factor of Variability in Sensorimotor Reactions of Esports Athletes, IT Specialists, and Untrained Individuals	2026	Slobozhanskyi Herald of Science and Sport	10.15391/snsv.2026-1.06	Ukraine	Excluded	Wrong outcome / outside review scope	Excluded: body composition and sensorimotor reaction comparison with IT specialists/untrained individuals; focus outside review scope and competitive status unclear.
31	Arslan	Cognitive Performance and Nutrition in Esports	2025	Esports Nutrition: Enhancing Cognitive and Physical Performance in Competitive Gaming	10.1007/978-3-031-99625-2_2	Turkey	Excluded	Non-original publication / review / book chapter / perspective	Excluded: book chapter/narrative review rather than original empirical study.
32	Nieciecka et al.	Brainwaves on battlegrounds: Preliminary insights into EEG, white matter microstructure, and StarCraft II performance	2025	Computers in Human Behavior	10.1016/j.chb.2025.108689	Not clearly reported	Excluded	Wrong population/context	Excluded: non-experienced StarCraft II players after training rather than ranked/competitive esports athletes.
33	Alesi et al.	Is gaming stress or Relaxation? An HRV-Based Investigation of physiological responses in young adults	2025	ENTERTAINMENT COMPUTING	10.1016/j.entcom.2025.100981	Germany	Excluded	Wrong population/context	Excluded: healthy young adults/gamers; no clear ranked/competitive esports player status.
34	Kuan et al.	The effects of imagery intervention on muse EEG brain waves and performance in malaysian esports players	2021	INTERNATIONAL JOURNAL OF SPORT AND EXERCISE PSYCHOLOGY	No DOI available	Malaysia	Excluded	Conference abstract/proceeding/patent/preprint or not peer-reviewed	Excluded: abstract/conference-type record or incomplete full-text status; eligibility as peer-reviewed full article unclear.
35	Tang et al.	Effect of Physical Exercise on Esports Performance in First-Person Shooter Gamers: A Six-Week Randomized Controlled Trial	2025	SPORTS MEDICINE-OPEN	10.1186/s40798-025-00970-2	China/Ireland	Excluded	Wrong population/context	Excluded: regular FPS players without clearly reported ranked/competitive esports status.
36	Tambovtseva & Sechin	Effects of Normobaric Hypoxia on Sensory-Motor Responses in Elite Esports	2019	INTERNATIONAL JOURNAL OF APPLIED EXERCISE PHYSIOLOGY	No DOI available	Russia	Excluded	Conference abstract/proceeding/patent/preprint or not peer-reviewed	Excluded: insufficient peer-review/full-text certainty and not clearly aligned with cognitive overload/stress/performance markers for synthesis.
37	Roose et al.	The Tracer Method: The Dynamic Duo Combining Cognitive Task Analysis and Eye Tracking	2018	PROCEEDINGS OF THE 2018 ANNUAL SYMPOSIUM ON COMPUTER-HUMAN INTERACTION IN PLAY COMPANION EXTENDED ABSTRACTS (CHI PLAY 2018)	10.1145/3270316.3271522	United States	Excluded	Non-original publication / review / book chapter / perspective	Excluded: methodological paper about combining cognitive task analysis and eye tracking, not an eligible empirical esports study.
38	Melentev et al.	eSports Players Professional Level and Tiredness Prediction using EEG and Machine Learning	2020	2020 IEEE SENSORS	10.1109/sensors47125.2020.9278704	Russia	Excluded	Conference abstract/proceeding/patent/preprint or not peer-reviewed	Excluded: conference/proceedings ML/EEG paper; not treated as peer-reviewed full journal article.
39	Ovakimian & Karimova	Esports and VR: how does it change EEG spectral dynamics of attention shift and maintenance?	2026	COMPUTERS IN HUMAN BEHAVIOR	10.1016/j.chb.2026.108947	Russia	Excluded	Wrong outcome / outside review scope	Excluded: gamified VR/attention task rather than real competitive esports performance context; retained out after discussion.
40	Hetrick & Crecelius	Neurocognitive Capabilities and Physiological Responses to Cognitive Stress as well as General Health and Fitness Measurements in Competitive Gamers versus Non-Gamers	2022	FASEB JOURNAL	10.1096/fasebj.2022.36.S1.R4484	United States	Excluded	Conference abstract/proceeding/patent/preprint or not peer-reviewed	Excluded: conference abstract/meeting supplement; not full peer-reviewed article.
41	Xiaobo et al.	EEG Beta Rhythm Ratio Analysis for Action Video Game Players with Different Game Levels	2021	Veterinaria	10.3969/j.issn.0258-8021.2021.05.08	China	Excluded	Wrong population/context	Excluded: action video game players by game level; no clear competitive/ranked esports athlete status.
42	Lam et al.	Health Risks and Musculoskeletal Problems of Elite Mobile Esports Players: a Cross-Sectional Descriptive Study	2022	Sports Medicine - Open	10.1186/s40798-022-00458-3	Not clearly reported	Excluded	Wrong outcome / outside review scope	Excluded: musculoskeletal/health-risk focus; outside cognitive overload, psychophysiological stress, recovery, or performance outcomes.
43	Luo et al.	Dynamics and moderating factors of esport participation and loneliness: A daily diary study	2023	PSYCHOLOGY OF SPORT AND EXERCISE	10.1016/j.psychsport.2023.102384	United States/China	Excluded	Subjective-only / no objective or semi-objective indicator	Excluded: daily diary/loneliness study with subjective-only outcomes; no objective or semi-objective indicator.
44	Boese et al.	E-sports - Comparison of the training intensity of two commercial game consoles with the conventional ergometric training	2014	Schweizerische Zeitschrift fur Sportmedizin und Sporttraumatologie	No DOI available	Switzerland	Excluded	Wrong outcome / outside review scope	Excluded: exergaming/console training intensity comparison; not competitive esports cognitive or psychophysiological performance evidence.
45	Grottanelli	The Gaming Experience: A Mixed Methods Study on Physiological and Psychological Responses to League of Legends Gameplay	2020	Not available in exported record	No DOI available	United States	Excluded	Wrong population/context	Excluded: general League of Legends gameplay experience study without clear ranked/competitive esports population.
46	Lee et al.	Sleep Characteristics and Risk Factors of Korean Esports Athletes: An Exploratory Study	2020	sleep medicine research	10.17241/smr.2020.00773	South Korea	Excluded	Subjective-only / no objective or semi-objective indicator	Excluded: professional esports sleep-risk study based mainly on sleep diaries/questionnaires/interviews; no objective sleep marker.
47	Jeong et al.	Gaze control ability of League of Legends players in various game situations: Perspectives from solo-ranked match	2024	CEUR Workshop Proceedings	No DOI available	Not clearly reported	Excluded	Conference abstract/proceeding/patent/preprint or not peer-reviewed	Excluded: workshop/proceedings paper; not treated as peer-reviewed full journal article.
48	Fraczek et al.	Assessment of physical activity, exercise capacity and fitness level of the Polish esports players	2024	PHYSICAL ACTIVITY REVIEW	10.16926/par.2024.12.04	Poland	Excluded	Wrong outcome / outside review scope	Excluded: physical activity/exercise capacity/fitness focus; insufficient direct relevance to cognitive overload, stress, recovery, or performance outcomes.
49	Lobel et al.	Stressful gaming, interoceptive awareness, and emotion regulation tendencies: A novel approach	2014	Cyberpsychology, Behavior, and Social Networking	10.1089/cyber.2013.0296	United States	Excluded	Wrong population/context	Excluded: student/proficient gaming sample without clear ranked/competitive esports status.
50	Ribeiro et al.	Hydration status of esports players in a live competition	2024	SCIENCE & SPORTS	10.1016/j.scispo.2024.01.001	Portugal	Excluded	Wrong outcome / outside review scope	Excluded: hydration status only; objective biomarker present but outcome outside cognitive overload/stress/recovery/performance scope.
51	Yamamoto et al.	Sleep Quality and Mental Health of High-Level Esports Competitors: A Cross-Sectional Study	2026	HEALTHCARE	10.3390/healthcare14050582	Japan	Excluded	Subjective-only / no objective or semi-objective indicator	Excluded: sleep quality and mental health cross-sectional study with subjective-only outcomes; no objective or semi-objective indicator.
52	Smithies	The effects of sleep on performance in elite esports players	2019	Not available in exported record	No DOI available	Not clearly reported	Excluded	Conference abstract/proceeding/patent/preprint or not peer-reviewed	Excluded: incomplete/abstract record; full peer-reviewed article status not confirmed.
53	Bonnar et al.	Risk Factors and Sleep Intervention Considerations in Esports: A Review and Practical Guide	2019	Sleep medicine research	10.17241/smr.2019.00479	Australia	Excluded	Wrong outcome / outside review scope	Excluded: narrative review/practical guide; no original empirical data.
54	Baart & Fitchett	A biometeorological exploration of thermal (dis)comfort in eSports athletes	2025	Transactions of the Royal Society of South Africa	10.1080/0035919X.2025.2537022	South Africa	Excluded	Wrong outcome / outside review scope	Excluded: thermal comfort/biometeorological focus; outside review questions on cognitive overload, stress, recovery, markers, and performance outcomes.
55	Cheng et al.	E-sports playing and its relation to lifestyle behaviors and psychological well-being: A large-scale study of collegiate e-sports players in China	2023	COMPLEMENTARY THERAPIES IN CLINICAL PRACTICE	10.1016/j.ctcp.2023.101731	China	Excluded	Subjective-only / no objective or semi-objective indicator	Excluded: lifestyle and psychological well-being survey; subjective-only outcomes and partly addiction/problematic-gaming framing.
56	Zafs et al.	Ergonomic analysis of gaming mouse using electromyography and subjective assessment	2024	Journal of Mechatronics, Electrical Power, and Vehicular Technology	10.55981/j.mev.2024.1110	Indonesia	Excluded	Wrong outcome / outside review scope	Excluded: gaming mouse ergonomics, EMG, and musculoskeletal risk focus; outside cognitive overload/stress/recovery/performance scope.
57	Stolberg et al.	Monitoring Mental Health in Esports: Requirement Analysis and Design Concepts of an mHealth Application	2025	Studies in Health Technology and Informatics	10.3233/SHTI250521	Not clearly reported	Excluded	Technical/tool/dataset/methodological paper	Excluded: requirement analysis/design concepts for mHealth application; not original empirical evidence for review questions.
58	Kamal et al.	Detecting Stress from Competitive Gaming using Machine Learning-Based ECG Classification	2024	2024 International Conference on Horizons of Information Technology and Engineering, HITE 2024 - Proceedings	10.1109/HITE63532.2024.10777106	Not clearly reported	Excluded	Conference abstract/proceeding/patent/preprint or not peer-reviewed	Excluded: conference/proceedings ECG-classification paper; not treated as peer-reviewed full journal article.
59	Delello et al.	The Impact of Esports on the Habits, Health, and Wellness of the Collegiate Player	2025	Journal of Intercollegiate Sport	10.17161/jis.v18i1.21714	United States	Excluded	Subjective-only / no objective or semi-objective indicator	Excluded: collegiate habits/health/wellness mixed-methods study; no objective or semi-objective indicator.
60	Viakhireva	Understanding Player Experience: Personality Traits, Perceptual Modalities, and Eye-Movement Patterns in Dynamic Gaming Environments	2026	Communications in Computer and Information Science	10.1007/978-3-032-14674-8_12	Not clearly reported	Excluded	Wrong population/context	Excluded: general player-experience/eye-movement paper without clear competitive/ranked esports population.
61	Moya & Parodi	Influence of the Spanish verbal system on 'gameplay' in videogames: Eye-movement recording with eye tracker	2017	Circulo de Linguistica Aplicada a la Comunicacion	10.5209/CLAC.55322	Spain	Excluded	Wrong outcome / outside review scope	Excluded: linguistics/gameplay eye-tracking study; outside esports cognitive overload/performance scope.
62	Furukado et al.	Comparison of EEG biofeedback and visual search strategies during e-sports play according to skill level	2020	Journal of Human Sport and Exercise	10.14198/jhse.2020.15.Proc4.13	Not clearly reported	Excluded	Conference abstract/proceeding/patent/preprint or not peer-reviewed	Excluded: proceedings/supplement-style article; full peer-reviewed empirical status and protocol fit unclear.
63	Watanabe	The Effect of Physiological Synchrony on Team Performance: An Esports Study	2021	Not available in exported record	No DOI available	Not clearly reported	Excluded	Conference abstract/proceeding/patent/preprint or not peer-reviewed	Excluded: incomplete publication details/likely non-journal record; full peer-reviewed article status could not be confirmed.
64	Ketelhut et al.	Physical Activity and Health Promotion in Esports and Gaming-Discussing Unique Opportunities for an Unprecedented Cultural Phenomenon	2021	FRONTIERS IN SPORTS AND ACTIVE LIVING	10.3389/fspor.2021.693700	Switzerland	Excluded	Non-original publication / review / book chapter / perspective	Excluded: perspective article; not original empirical study.
65	Arai et al.	A Research on High Performance Factors in Shooting Tasks of FPS Games	2024	2024 IEEE CONFERENCE ON GAMES, COG 2024	10.1109/CoG60054.2024.10645567	Japan	Excluded	Conference abstract/proceeding/patent/preprint or not peer-reviewed	Excluded: IEEE conference paper; not treated as peer-reviewed full journal article.
66	Hagiwara et al.	A study on psychological training of eSports using digital games: Focusing on rhythm game	2020	JOURNAL OF HUMAN SPORT AND EXERCISE	10.14198/jhse.2020.15.Proc3.03	Japan	Excluded	Wrong population/context	Excluded: rhythm-game psychological training study in general college/game players; not competitive esports population.
67	Abhulime et al.	Caffeine consumption patterns, motivations, and adverse effects among Brazilian esports players: a cross-sectional study	2025	JOURNAL OF THE INTERNATIONAL SOCIETY OF SPORTS NUTRITION	10.1080/15502783.2025.2579815	Brazil	Excluded	Subjective-only / no objective or semi-objective indicator	Excluded: caffeine-consumption survey with self-reported intake/motivation/adverse effects; no objective or semi-objective indicator.
68	Velichkovsky et al.	Visual Fixations Duration as an Indicator of Skill Level in eSports	2019	HUMAN-COMPUTER INTERACTION - INTERACT 2019, PT I	10.1007/978-3-030-29381-9_25	Russia	Excluded	Conference abstract/proceeding/patent/preprint or not peer-reviewed	Excluded: conference/book-chapter paper; not treated as full peer-reviewed journal article.
69	Martynenko et al.	Team esports as rehabilitation method in views of students with disabilities: Formation and development prospects	2021	JOURNAL OF HUMAN SPORT AND EXERCISE	10.14198/jhse.2021.16.Proc4.43	Russia	Excluded	Rehabilitation/education/clinical context	Excluded: rehabilitation/education context involving students with disabilities; outside competitive esports performance scope.
70	Rudolf et al.	Media Consumption, Stress and Wellbeing of Video Game and eSports Players in Germany: The eSports Study 2020	2022	FRONTIERS IN SPORTS AND ACTIVE LIVING	10.3389/fspor.2022.665604	Germany	Excluded	Subjective-only / no objective or semi-objective indicator	Excluded: broad media consumption/stress/wellbeing survey; subjective/self-report health outcomes and mixed gaming population.
71	Smithies et al.	Don't lose sleep over esports: exploring how total sleep deprivation affects cognitive and in-game performance of rocket league players	2022	JOURNAL OF SLEEP RESEARCH	No DOI available	Ireland	Excluded	Duplicate/overlapping record or dataset	Excluded: duplicate/abstract/overlapping record of the included Rocket League sleep-deprivation study.
72	Yang et al.	The aiming advantages in experienced first-person shooter gamers: Evidence from eye movement patterns	2025	COMPUTERS IN HUMAN BEHAVIOR	10.1016/j.chb.2025.108573	China	Excluded	Wrong population/context	Excluded: experienced FPS players based on gaming experience rather than clear ranked/competitive esports status.
73	Naylor et al.	Assessment Of Fitness Variables And Health Behavior In Intercollegiate Esports Participants	2024	MEDICINE & SCIENCE IN SPORTS & EXERCISE	No DOI available	United States	Excluded	Conference abstract/proceeding/patent/preprint or not peer-reviewed	Excluded: conference abstract/meeting supplement; not full peer-reviewed article.
74	Kindermann et al.	Playing counter-strike versus running: The impact of leisure time activities and cortisol on intermediate-term memory in male students	2016	COGNITIVE SYSTEMS RESEARCH	10.1016/j.cogsys.2016.01.002	Germany	Excluded	Wrong population/context	Excluded: male students in leisure Counter-Strike vs running study; not competitive esports players.
75	Andre et al.	Heart Rate Response During A Collegiate Esports Tournament	2019	MEDICINE AND SCIENCE IN SPORTS AND EXERCISE	10.1249/01.mss.0000560577.32391.44	United States	Excluded	Conference abstract/proceeding/patent/preprint or not peer-reviewed	Excluded: conference abstract/meeting record; not full peer-reviewed article.
76	Silva et al.	Invisible ECG for High Throughput Screening in eSports	2021	SENSORS	10.3390/s21227601	Brazil/Portugal	Excluded	Technical/tool/dataset/methodological paper	Excluded: ECG sensing/proof-of-concept system paper; healthy subjects/technical validation rather than eligible player-performance study.
77	Onishi et al.	Esports for Seniors: Acute Effects of Esports Gaming in the Community on the Emotional State and Heart Rate among Japanese Older Adults	2022	INTERNATIONAL JOURNAL OF ENVIRONMENTAL RESEARCH AND PUBLIC HEALTH	10.3390/ijerph191811683	Japan	Excluded	Wrong population/context	Excluded: community-dwelling older adults playing recreationally; no competitive/ranked esports status.
78	Tholl et al.	Video games and sleep-negative correlation or harmless gaming?	2022	SOMNOLOGIE	10.1007/s11818-022-00387-z	Germany	Excluded	Non-original publication / review / book chapter / perspective	Excluded: overview/review-style article about video games and sleep; not original empirical study.
79	Long et al.	Event-related prefrontal activations during online video game playing are modulated by game mechanics, physiological arousal and the amount of daily playing	2024	BEHAVIOURAL BRAIN RESEARCH	10.1016/j.bbr.2024.115038	China	Excluded	Wrong population/context	Excluded: habitual university LoL players without sufficient competitive/ranked esports athlete criterion for the full sample.
80	Solmaz et al.	The moderating effects of physical activity on social anxiety and sleep disturbance: managing gaming disorder in young e-sports players	2025	FRONTIERS IN PUBLIC HEALTH	10.3389/fpubh.2025.1544044	China	Excluded	Gaming disorder/addiction or mental-health primary focus	Excluded: primary focus on Internet Gaming Disorder, social anxiety, and insomnia; subjective-only outcomes.
81	Behnke et al.	The Role of Emotions in Esports Performance	2022	EMOTION	10.1037/emo0000903	Poland/United States	Excluded	Wrong population/context	Excluded: mostly recreational gamers; competitive/ranked esports population criterion not met for the study sample.
82	Topoglu et al.	Exploring the Link Between Emotional Arousal and Player Skill in Video Gaming Using Electrodermal Activity	2022	Applied Human Factors and Ergonomics International	10.54941/ahfe1001828	Not clearly reported	Excluded	Wrong population/context	Excluded: healthy adult/novice-vs-experienced gamers in controlled Overwatch scenarios; no clear ranked/competitive esports status.
83	Smith et al.	Examining the Predictors of Mental Ill Health in Esport Competitors.	2022	Healthcare (Basel, Switzerland)	10.3390/healthcare10040626	United Kingdom	Excluded	Subjective-only / no objective or semi-objective indicator	Excluded: competitive student esports population but survey-only mental-health predictors; no objective or semi-objective indicator.
84	Carara et al.	Musculoskeletal pain in eSports players: clinical implications for ergonomics, exercise, and preventive physiotherapy.	2025	Research in sports medicine (Print)	10.1080/15438627.2025.2594401	United Kingdom	Excluded	Wrong outcome / outside review scope	Excluded: musculoskeletal pain/ergonomics/physiotherapy focus; outside review questions.
85	Valladão et al.	Esport: Fortnite Acutely Increases Heart Rate of Young Men.	2020	International journal of exercise science	10.70252/ZXZG4481	United States	Excluded	Wrong population/context	Excluded: male college students/regular Fortnite players without clear ranked/competitive esports status.
86	Dahl et al.	Quiet Eye and Computerized Precision Tasks in First-Person Shooter Perspective Esport Games.	2021	Frontiers in psychology	10.3389/fpsyg.2021.676591	Switzerland	Excluded	Wrong population/context	Excluded: computerized precision task similar to FPS esports, not actual competitive esports players/context.
87	Bloomer et al.	Impact of AmaTea® Max on physiological measures and gaming performance in active gamers: A placebo-controlled, double-blind, randomized study.	2022	Journal of clinical and translational research	No DOI available	United States	Excluded	Wrong population/context	Excluded: active gamers/nutritional supplement trial; no clear ranked/competitive esports player status.
88	Gündoğdu et al.	Assessment of mental fatigue and stress on electronic sport players with data fusion.	2021	Medical & biological engineering & computing	10.1007/s11517-021-02389-9	United States	Excluded	Wrong population/context	Excluded: volunteers playing Tetris/e-sport task; no ranked/competitive esports player status.
89	Stamatis et al.	Dynamic interactions of physiological systems during competitive gaming: insights from network physiology - case report.	2024	Frontiers in network physiology	10.3389/fnetp.2024.1438073	Switzerland	Excluded	Conference abstract/proceeding/patent/preprint or not peer-reviewed	Excluded: single case report with ADHD; not eligible study design/sample for synthesis.
90	Sharpe et al.	Enhancing pressurized esports performance: a pilot study on the combined effects of transcranial direct current stimulation and arousal reappraisal.	2025	Anxiety, stress, and coping	10.1080/10615806.2025.2502792	United Kingdom	Excluded	Wrong population/context	Excluded: Unclear "Seventeen male Counter-Strike competitors" level
91	Pereira et al.	Mental health symptoms in electronic football players	2021	BMJ Open Sport & Exercise Medicine	10.1136/bmjsem-2021-001149	Portugal	Excluded	Subjective-only / no objective or semi-objective indicator	Excluded: Subjective-only outcomes; no objective or semi-objective indicator relevant to cognitive overload or related states
92	Fanourakis et al.	AMuCS: Affective multimodal Counter-Strike video game dataset	2025	Scientific Data	10.1038/s41597-025-05596-3	Switzerland	Excluded	Technical/tool/dataset/methodological paper	Excluded: Dataset/data-descriptor article without eligible primary empirical analysis directly addressing cognitive overload or related psychophysiological, cognitive, behavioural, sleep-related, or performance-regulation states
