# Supplementary material for: Beyond Performance: Cognitive Overload and Related Cognitive, Psychophysiological, and Performance States in Competitive Esports—A Scoping Review
Source: Med Sci (Basel). 2026 Jul 15;14(3):395. doi: 10.3390/medsci14030395 (PMC13413716; doi:10.3390/medsci14030395)
Supplement: Supplementary file 1 [file medsci-14-00395-s001.zip › Supplementary_Table S4_ EBSCO_bases.xlsx]

## Sheet: Sheet1
Supplementary Table S4. EBSCOhost databases searched on 5 May 2026.
Beyond Performance: Cognitive Overload and Psychophysiological Regulation in Competitive Esports - A Scoping Review
Hospitality & Tourism Complete
SPORTDiscus with Full Text
MEDLINE Complete
Business Source Ultimate
Academic Search Ultimate
European Views of the Americas: 1493 to 1750
GreenFILE
Health Source - Consumer Edition
Health Source: Nursing/Academic Edition
ERIC
Agricola
Library, Information Science & Technology Abstracts
MasterFILE Premier
MEDLINE
Newspaper Source
Teacher Reference Center
eBook Collection (EBSCOhost)
MasterFILE Premier Reference eBook Subscription (EBSCOhost)
OpenDissertations
Regional Business News
